# Supplementary material for: Metabolic Profiling of Jasminum grandiflorum L. Flowers and Protective Role against Cisplatin-Induced Nephrotoxicity: Network Pharmacology and In Vivo Validation
Source: Metabolites. 2022 Aug 25;12(9):792. doi: 10.3390/metabo12090792 (PMC9502427; doi:10.3390/metabo12090792)
Supplement: Supplementary file 1 [file metabolites-12-00792-s001.zip]

Archive with 1 entries (1 files):
- metabolites-1861935-supplementary.pdf
